# Supplementary material for: Periodontists’ Attitudes and Professional Behavior Towards Surgically Facilitated Orthodontic Tooth Movement—A U.S. National Survey
Source: Dent J (Basel). 2025 Oct 15;13(10):468. doi: 10.3390/dj13100468 (PMC12564588; doi:10.3390/dj13100468)
Supplement: Supplementary file 1 [file dentistry-13-00468-s001.zip]

Archive with 2 entries (2 files):
- dentistry-3872057-Supplemental table - PAOO Survey.xlsx
- dentistry-3872057-supplementary-Questionnaire.pdf
