# Supplementary material for: Periodontists’ Attitudes and Professional Behavior Towards Surgically Facilitated Orthodontic Tooth Movement—A U.S. National Survey
Source: Dent J (Basel). 2025 Oct 15;13(10):468. doi: 10.3390/dj13100468 (PMC12564588; doi:10.3390/dj13100468)
Supplement: Supplementary file 1 [file dentistry-13-00468-s001.zip › dentistry-3872057-Supplemental table - PAOO Survey.xlsx]

## Sheet: Sheet1
Supplement Table S1- AAP district of graduation and PAOO
	% Taught PAOO in Residency		% Performing PAOO in Office
TABLE 4. AAP district/state	Yes	No	Yes	No
District 1: CT, ME, MA, NH, RI, VT	10.3	8.5	8.3	10
District 2: DE, DC, MD, PA, WV, VA	13.1	11	12.4	11.2
District 3: AL, FL, GA, KY, MS, NC, Puerto Rico, SC, TN, U.S. Virgin Islands, VA	20.7	14.2	17.8	15.8
District 4: IL, IN, IA, KS, MI, MN, MO, ND, OH, SD, WI	17.2	19.9	19.5	18.5
District 5: AR, CO, LA, NE, OK, TX	11	14.5	13.6	13.5
District 6: AK, AZ, CA, HI, ID, MT, NV, NM, OR, UT, WA, WY	9	16	11.8	14.6
District 7: NJ, NY	8.3	8.9	7.1	9.6
District 8: Federal Dental Services	10.3	7.1	9.5	6.9
	p=0.2434		p=0.890
AAP district/state	Taught in Residency	Perform in Office
		Yes	No
District 1: CT, ME, MA, NH, RI, VT	Yes	50	32	p=.268
	No	50	68
District 2: DE, DC, MD, PA, WV, VA	Yes	47.6	31	p=.233
	No	52.4	69
District 3: AL, FL, GA, KY, MS, NC, Puerto Rico, SC, TN, U.S. Virgin Islands, VA	Yes	58.6	31.7	p=.025
	No	41.4	68.3
District 4: IL, IN, IA, KS, MI, MN, MO, ND, OH, SD, WI	Yes	42.4	22.9	p=0.744
	No	57.6	77.1
District 5: AR, CO, LA, NE, OK, TX	Yes	30.4	26.5
	No	69.6	73.5
District 6: AK, AZ, CA, HI, ID, MT, NV, NM, OR, UT, WA, WY	Yes	23.7	22.4
	No	76.3	77.6
District 7: NJ, NY	Yes	25	36	p=.749
	No	75	64
District 8: Federal Dental Services	Yes	56.3	33.3	p=.179
	No	43.8	66.7
